# Supplementary material for: Maternal Glucose Metabolism and Emotional and Behavioral Problems in Offspring: Modification by Erythrocyte Polyunsaturated Fatty Acids
Source: Nutrients. 2026 Jun 6;18(12):1840. doi: 10.3390/nu18121840 (PMC13305560; doi:10.3390/nu18121840)
Supplement: Supplementary file 1 [file nutrients-18-01840-s001.zip]

Archive with 1 entries (1 files):
- nutrients-4296978-supplementary.pdf
